# Supplementary material for: Anxiolytic Drug FGIN-1-27 Ameliorates Autoimmunity by Metabolic Reprogramming of Pathogenic Th17 Cells
Source: Sci Rep. 2020 Feb 28;10:3766. doi: 10.1038/s41598-020-60610-5 (PMC7048748; doi:10.1038/s41598-020-60610-5)
Supplement: Supplementary file 2 — supplementary dataset. [file 41598_2020_60610_MOESM2_ESM.xlsx]

## Sheet: lipid metabolites
Sample Name	Matrix	Species	Subject.ID	treatment group	nCE	nCE(12:0)	nCE(14:0)	nCE(14:1)	nCE(15:0)	nCE(16:0)	nCE(16:1)	nCE(17:0)	nCE(18:0)	nCE(18:1)	nCE(18:2)	nCE(18:3)	nCE(18:4)	nCE(20:0)	nCE(20:1)	nCE(20:2)	nCE(20:3)	nCE(20:4)	nCE(20:5)	nCE(22:0)	nCE(22:1)	nCE(22:2)	nCE(22:4)	nCE(22:5)	nCE(22:6)	nCE(24:0)	nCE(24:1)	nCER	nCER(14:0)	nCER(16:0)	nCER(18:0)	nCER(18:1)	nCER(20:0)	nCER(20:1)	nCER(22:0)	nCER(22:1)	nCER(24:0)	nCER(24:1)	nCER(26:0)	nCER(26:1)	nCER[FA14:0]	nCER[FA16:0]	nCER[FA18:0]	nCER[FA18:1]	nCER[FA20:0]
DMSO1	Serum	Sample		DMSO	1.86776	0.0684853	12.4971	0.219258	1.42722	15.7241	5.88987	1.51215	11.6315	35.3099	1.98575	0.143879	0.00831454	1.21081	3.12022	0.457978	0.39307	0.940926	0.0691062	0.531445	1.09198	0.270543	0.260521	0.315375	0.323011	1.49297	3.10445	0.696891	0.593039	27.9117	2.96196	0.0388878	2.19716	0.0583321	6.83129	0.492578	33.2782	24.2854	0.615723	0.735627	0.593039	27.9117	2.96196	0.0388878	2.19716
DMSO2	Serum	Sample		DMSO	2.04639	0.060081	12.7814	0.247291	1.4957	15.5736	5.44043	1.51467	11.7917	35.4586	1.75677	0.142162	0.0193556	1.2617	2.97141	0.420637	0.525998	0.879072	0.0563025	0.591324	1.15491	0.177327	0.309692	0.236194	0.281793	1.48621	3.3656	0.672847	0.775508	27.6787	3.41062	0.0568439	2.2372	0.0406023	6.92274	0.458809	32.8759	24.39	0.600916	0.552194	0.775508	27.6787	3.41062	0.0568439	2.2372
DMSO3	Serum	Sample		DMSO	1.90464	0.0552104	12.1034	0.243575	1.62257	15.2411	5.67253	1.39559	12.496	35.2199	1.84742	0.0964941	0.00848193	1.48148	2.94254	0.542137	0.420915	0.807202	0.0378582	0.524499	1.20968	0.162451	0.251632	0.290698	0.312334	1.59497	3.41935	0.692657	0.769634	27.5389	2.7497	0.132937	2.17946	0.0349834	7.90625	0.426797	32.7165	24.3519	0.615707	0.577225	0.769634	27.5389	2.7497	0.132937	2.17946
DMSO4	Serum	Sample		DMSO	1.91408	0.0511025	12.1443	0.299328	1.47295	15.2556	5.72258	1.28357	11.97	35.3037	2.0569	0.0711883	0.00297527	1.27756	3.06614	0.478395	0.398006	0.847934	0.0847992	0.580164	1.19153	0.17625	0.172562	0.253052	0.320387	1.88478	3.63427	0.68437	0.784494	26.7982	2.84858	0.111572	2.52083	0.0104598	7.36725	0.495101	32.851	24.6958	0.64154	0.875144	0.784494	26.7982	2.84858	0.111572	2.52083
FGIN-1-27 a	Serum	Sample		FG	0.343244	0.320925	7.86273	0.894609	6.73948	20.165	5.75304	3.88679	9.75263	25.3604	6.67647	0.648493	0.0391985	0.837976	1.91324	0.324462	0.898789	3.81202	0.140109	0.26744	0.448623	0.349421	0.25479	0.217948	0.571145	0.624027	1.24031	0.628625	0.862331	27.3543	2.57173	0.114469	2.06807	0.0534189	7.07417	0.457876	30.2198	28.2356	0.465507	0.522742	0.862331	27.3543	2.57173	0.114469	2.06807
FGIN-1-27 b	Serum	Sample		FG	0.408021	0.0560587	6.57293	0.752038	6.61498	17.9108	6.54714	3.13931	8.53499	28.1261	8.89081	0.361977	0.0147018	0.798838	1.92387	0.416756	0.685446	4.10124	0.229723	0.308324	0.501875	0.203748	0.361662	0.21621	0.656455	0.714756	1.35925	0.725814	0.841067	28.0993	2.43979	0.0764611	1.96017	0.0486564	6.8884	0.430959	31.0847	27.0914	0.46919	0.569979	0.841067	28.0993	2.43979	0.0764611	1.96017
FGIN-1-27 c	Serum	Sample		FG	0.333753	0.287714	8.27968	0.637079	4.90706	18.7971	7.51226	3.70828	9.15882	30.4766	4.69868	0.4122	0.0351919	1.07093	1.45245	0.244087	0.752707	3.25523	0.178448	0.255742	0.52928	0.254256	0.21115	0.27931	0.779574	0.44755	1.37858	0.574293	0.832842	28.543	2.24958	0.0633684	2.15453	0.0181054	7.18779	0.538634	29.0771	27.9772	0.715158	0.642736	0.832842	28.543	2.24958	0.0633684	2.15453
FGIN-1-27 d	Serum	Sample		FG	0.44289	0.143725	6.80904	0.769693	6.28803	16.5465	5.48764	2.85657	9.09071	29.3704	9.67314	0.582578	0.069293	1.02405	1.43917	0.577682	0.799813	3.456	0.180555	0.107796	0.349314	0.454768	0.25985	0.328281	0.796339	0.988124	1.55096	0.877477	0.828753	27.0993	2.24947	0.143762	1.90697	0.0718816	7.69979	0.389007	31.8605	26.6554	0.372095	0.723044	0.828753	27.0993	2.24947	0.143762	1.90697
					Abbreviation	Name	Group
					CE	Cholesteryl ester	Neutral Lipids
					TAG	Triacylglycerol
					DAG	Diacylglycerol
					FFA	Free fatty acid
					PC	Phosphatidylcholine	Phospholipids
					PE	Phosphatidylethanolamine
					PI	Phosphatidylinositol
					CL	Cardiolipin
					LPC	Lysophosphatidylcholine
					LPE	Lysophosphatidylethanolamine
					SM	Sphingomyelin	Sphingolipids
					CER	Ceramide
					HCER	Hexosylceramide
					LCER	Lactosylceramide
					DCER	Dihydroceramide
					Total	Total lipid in sample
[truncated: 3,153 more columns]

## Sheet: cholesterol panel
Matrix	Sample ID	Units	CHOL	7-DHC	DESM	LANO	LATH	CSTN: Cholestanol	COPR	-SITO	CAMP	STIG	7-HC	SQUA	ZYMO
Cell	DMSO1	nMoles/billion	2097.82	21.2119	41.9905	1.33657	4.50815	7.40767	0.111401	2.24526	3.36352	0.245516	0.690362	14.1432	0.499201
Cell	DMSO2	nMoles/billion	1881.53	17.0852	35.4904	1.07612	3.2587	6.08312	0.494375	5.28336	3.21411	0.272473	0.621527	19.2032	0.36817
Cell	DMSO3	nMoles/billion	1827.29	21.8466	60.4312	1.60514	3.11428	5.98861	0.250467	2.9593	2.91699	0.328137	0.531116	9.7151	0.264338
Cell	DMSO4	nMoles/billion	1742.91	28.8097	54.1375	1.48519	4.51851	5.29568	0.120308	3.21638	2.93082	0.0853386	0.547789	14.6103	0.310076
Cell	FGIN1	nMoles/billion	1426.96	21.4464	26.0583	0.569206	10.5834	2.54333	0.370677	1.81321	4.37294	0.0934876	0.67735	13.5797	0.369529
Cell	FGIN2	nMoles/billion	1968.79	29.7385	47.5521	0.958554	13.8994	5.53044	0.0389259	66.45	5.9968	8.17661	1.00881	16.5363	0.444241
Cell	FGIN3	nMoles/billion	2113.85	22.1801	37.5222	0.927995	15.8598	4.06684	0.0756502	2.54048	7.76009	0.730787	1.0387	17.4757	0.68428
Cell	FGIN4	nMoles/billion	1456.01	17.2267	26.1034	0.608794	10.8837	2.93383	0.0602131	1.38386	4.69233	0.0488694	0.74616	2.91991	0.403396
		Abbreviations
		CHOL: Cholesterol
		7-DHC: 7-Dehydrocholesterol
		DESM: Desmosterol
		LANO: Lanosterol
		LATH: Lathasterol
		CSTN: Cholestanol
		COPR: Coprostanol
		-SITO: -Sitosterol
		CAMP: Campesterol
		STIG: Stigmasterol
		SQUA: Squalene
		7-HC: 7a-Hydroxycholesterol
		ZYMO: Zymosterol
